# Supplementary material for: Curing of Epoxy Resin DER-331 by Hexakis(4-acetamidophenoxy)cyclotriphosphazene and Properties of the Prepared Composition
Source: Polymers (Basel). 2019 Jul 17;11(7):1191. doi: 10.3390/polym11071191 (PMC6680891; doi:10.3390/polym11071191)
Supplement: Supplementary file 1 [file polymers-11-01191-s001.zip]

Archive with 1 entries (1 files):
- polymers-528098-SI.gif
